# Supplementary material for: Goats (Capra hircus) From Different Selection Lines Differ in Their Behavioural Flexibility
Source: Front Psychol. 2022 Feb 1;12:796464. doi: 10.3389/fpsyg.2021.796464 (PMC8844551; doi:10.3389/fpsyg.2021.796464)
Supplement: Supplementary file 3 [file Data_Sheet_1.CSV]

line	location	pen	ID	colour	sessionsL	sessionsR
Dwarf	ET	A	A1	white	5	7
Dwarf	ET	A	A2	white	4	8
Dwarf	ET	A	A3	black	3	8
Dwarf	ET	B	B1	white	9	10
Dwarf	ET	B	B3	black	4	9
Dwarf	ET	C	C1	white	7	10
Dwarf	ET	C	C2	black	3	6
Dwarf	ET	C	C3	black	4	10
Dairy	ET	X	X1	white	7	10
Dairy	ET	X	X2	white	6	8
Dairy	ET	X	X3	black	5	10
Dairy	ET	Y	Y1	white	7	12
Dairy	ET	Y	Y2	white	5	11
Dairy	ET	Y	Y3	black	3	10
Dairy	ET	Z	Z1	white	10	12
Dairy	ET	Z	Z2	black	3	9
Dairy	ET	Z	Z3	black	6	8
Dwarf	DU	D	D1	white	3	6
Dwarf	DU	D	D3	black	3	7
Dwarf	DU	E	E1	white	8	8
Dwarf	DU	E	E2	white	5	8
Dwarf	DU	E	E3	black	4	6
Dwarf	DU	F	F1	white	6	9
Dwarf	DU	F	F3	black	3	5
Dairy	DU	U	U1	white	7	7
Dairy	DU	U	U2	black	7	9
Dairy	DU	U	U3	black	2	6
Dairy	DU	V	V1	white	3	6
Dairy	DU	V	V2	black	5	9
Dairy	DU	V	V3	black	4	8
Dairy	DU	W	W1	white	4	12
Dairy	DU	W	W2	white	4	8
Dairy	DU	W	W3	black	6	10
